# Supplementary material for: Correlation between brain volume and retinal photoreceptor outer segment volume in normal aging and neurodegenerative diseases
Source: PLoS One. 2020 Sep 3;15(9):e0237078. doi: 10.1371/journal.pone.0237078 (PMC7470418; doi:10.1371/journal.pone.0237078)
Supplement: S1 Data — (XLSX) [file pone.0237078.s001.xlsx]

## Sheet: 20200417 EZ_Map_MRI_PONE_R1
Group	Age	Gendar	Study_eye	MoCA	Logical_Memory_1	HVLT_R	Phonemic_Fluency_Total	Semantic_Fluency_Total	UPDRS_motor	Total_brain_vol	Total_brain_icv	Hippocampi_volume	Hippocampi_icv	Lateral_ventricles_vol	Lateral_ventricles_icv	Intracranial_volume	ILM_RPE_Volume	ILM_RPE_thickness	ONL_RPE_Volume	ONL_RPE_thickness	ONL_EZ_Volume	ONL_EZ_thickness	EZ_RPE_Volume	EZ_RPE_thickness	EZ_RPE_Volume_Central_Subfield	EZ_RPE_Thickness_Central_Subfield	EZ_RPE_Volume_Central_Macular	EZ_RPE_Thickness_Central_Macular
Control	49	Female	OS	28	26	31	34	25	NA	1137.05	74.0717	8.844	0.576	15.274	0.995	1535.06	9.77079	270.85	3.92994	108.94	2.74488	76.0891	1.18506	32.8504	0.0297643	37.9455	0.108687	34.5616
Control	67	Female	OS	29	45	32	30	20	NA	990.213	73.422	7.812	0.579	36.038	2.672	1348.66	9.65809	267.726	4.19459	116.276	2.98629	82.7811	1.20831	33.4948	0.0308329	39.3078	0.112468	35.7638
Control	60	Male	OS	27	29	25	30	24	NA	1180.15	72.3595	9.536	0.584	28.625	1.755	1630.95	10.1828	282.27	3.9823	110.391	2.85434	79.1236	1.12795	31.2673	0.028163	35.904	0.102626	32.6343
PD	58	Male	OD	29	39	31	64	33	18	1369.96	76.0196	8.937	0.496	31.58	1.752	1802.12	10.2877	285.179	3.88362	107.656	2.58888	71.7647	1.29474	35.8908	0.0297524	37.9304	0.11288	35.8949
PD	74	Male	OD	20	24	17	24	15	NA	1183.44	69.2611	7.906	0.462	58.944	3.45	1708.67	10.5126	291.414	4.17152	115.636	3.12467	86.6171	1.04685	29.0191	0.0250712	31.9624	0.0963976	30.6536
PD	45	Female	OD	26	25	21	26	14	21	1374.67	69.1941	10.051	0.506	52.776	2.656	1986.69	9.52572	264.057	3.7182	103.07	2.50642	69.4789	1.21179	33.5913	0.0297923	37.9812	0.111925	35.5913
Control	69	Female	OD	25	35	22	31	16	NA	1049.61	73.39	8.38	0.586	25.35	1.773	1430.18	9.22749	255.79	3.6854	102.161	2.5289	70.1021	1.1565	32.0587	0.0317681	40.5001	0.114425	36.3863
Control	76	Male	OD	25	25	21	36	19	NA	1196.89	70.3732	7.814	0.46	50.581	2.974	1700.78	9.86844	273.557	4.08512	113.241	2.92563	81.0997	1.15949	32.1415	0.0314614	40.1091	0.114789	36.502
PD	62	Female	OS	22	17	23	29	15	47	991.63	68.1589	7.097	0.488	44.579	3.064	1454.88	9.73565	269.876	4.02846	111.671	2.96689	82.2435	1.06157	29.4272	0.0269523	34.3606	0.0991386	31.5252
AD dementia	59	Female	OD	16	8	10	33	6	NA	1007.07	69.02	7.87	0.539	23.79	1.63	1459.1	9.9319	275.317	4.49922	124.72	3.23201	89.5927	1.26721	35.1276	0.0319198	40.6935	0.115997	36.8859
AD dementia	78	Female	OS	16	9	9	24	7	NA	910.37	63.29	5.04	0.351	47.81	3.324	1438.41	9.79738	271.587	3.9503	109.504	2.83411	78.5628	1.11619	30.9412	0.026736	34.0848	0.100835	32.0645
PD	56	Female	OS	28	29	24	44	20	21	1346.66	75.8676	8.582	0.483	22.11	1.246	1775.01	9.33664	258.816	3.85614	106.894	2.65462	73.587	1.20153	33.3068	0.0309997	39.5205	0.115556	36.746
Control	75	Female	OS	28	34	19	41	16	NA	935.654	69.5617	7.089	0.527	31.494	2.341	1345.07	9.70514	269.031	4.07802	113.044	2.89332	80.2041	1.1847	32.8404	0.0286182	36.4844	0.104184	33.1295
PD	68	Male	OD	27	28	20	35	8	20	1170.6	67.1409	7.895	0.453	79.67	4.57	1743.49	9.43301	261.487	3.97322	110.139	2.8439	78.834	1.12932	31.3052	0.0259967	33.1423	0.0918401	29.2044
AD dementia	58	Female	OD	7	NA	NA	NA	NA	NA	778.41	64.51	5.18	0.429	25.41	2.106	1206.65	9.63837	267.18	3.64252	100.972	2.66846	73.9709	0.97406	27.0013	0.0246612	31.4397	0.0849323	27.0077
Control	66	Male	OD	28	41	23	47	23	NA	1260.74	71.0173	10.129	0.57	36.959	2.082	1775.26	9.45453	262.084	3.92894	108.912	2.83791	78.6682	1.09102	30.2437	0.0281414	35.8766	0.098734	31.3966
PD	53	Male	OS	28	35	30	45	23	29	1441.14	77.9574	8.705	0.471	27.651	1.496	1848.62	9.78912	271.359	3.96866	110.013	2.71259	75.1942	1.25607	34.8187	0.0329874	42.0545	0.118742	37.7589
Control	58	Male	OD	29	29	27	62	19	NA	1222.42	75.38	8.68	0.535	16.73	1.032	1621.68	10.3904	285.807	4.16741	114.633	2.95368	81.2468	1.21373	33.3859	0.0305701	39.0011	0.108301	34.4388
AD dementia	60	Male	OD	9	5	16	16	10	NA	944.23	63.57	7.02	0.472	50.77	3.418	1485.34	10.3429	284.502	3.99567	109.909	2.95415	81.2595	1.04153	28.6493	0.0245207	31.2833	0.0934931	29.73
PD	65	Male	OD	29	32	29	67	24	7	1242.82	75.0984	8.154	0.493	27.91	1.686	1654.92	10.4215	286.662	4.35558	119.809	3.09658	85.1774	1.259	34.6312	0.0262776	33.5247	0.0972921	30.9381
PD	61	Female	OD	25	30	26	38	17	9	1020.65	71.5618	7.213	0.505	12.224	0.857	1426.25	9.33519	256.783	3.8771	106.647	2.7805	76.4831	1.0966	30.1642	0.0282189	36.0014	0.104775	33.3177
PD	74	Male	OD	25	23	19	31	14	37	1175.13	67.0091	7.832	0.447	113.06	6.447	1753.69	10.662	293.278	4.37195	120.259	3.13807	86.3187	1.23388	33.9402	0.0276191	35.2363	0.101905	32.4048
Control	72	Female	OS	27	29	24	38	20	NA	1119.03	71.4657	8.79	0.561	17.391	1.111	1565.82	9.75951	268.454	4.08275	112.304	2.94766	81.0811	1.13509	31.2228	0.0273556	34.9001	0.101557	32.2944
PD	58	Male	OS	26	29	26	41	16	34	1043.1	69.1993	8.326	0.553	14.553	0.965	1507.38	9.98344	274.614	4.14742	114.083	2.97535	81.8428	1.17207	32.24	0.0277883	35.4521	0.106195	33.7691
PD	58	Male	OD	22	29	31	43	22	15	1284.39	74.2311	9.021	0.521	18.982	1.097	1730.26	10.4935	288.644	4.3856	120.634	3.01642	82.9724	1.36918	37.6621	0.0308488	39.3567	0.117164	37.257
PD	64	Male	OD	25	34	17	54	25	26	1099.9	67.1506	6.623	0.404	61.735	3.769	1637.96	10.0923	277.608	4.03862	111.09	2.83081	77.8668	1.20781	33.2233	0.0309507	39.4867	0.116092	36.9163
Control	66	Female	OD	29	35	32	52	26	NA	1098.94	75.3053	7.838	0.537	27.945	1.915	1459.31	9.44764	259.876	4.06481	111.81	2.78817	76.6939	1.27664	35.1165	0.0358841	45.7807	0.126499	40.2256
Control	54	Female	OS	30	33	29	54	24	NA	1271.71	74.2138	8.616	0.503	27.016	1.577	1713.57	9.4249	259.25	3.96524	109.072	2.86568	78.8261	1.09956	30.2455	0.0274651	35.0398	0.0993896	31.6051
AD dementia	83	Female	OS	15	14	11	31	14	NA	999.395	68.56	7.15	0.49	22.12	1.517	1457.69	9.53016	262.146	3.73937	102.859	2.73026	75.1011	1.00911	27.7574	0.0240251	30.651	0.0912449	29.0151
AD dementia	70	Female	OD	22	22	16	26	8	NA	1078.35	73.5453	6.848	0.467	18.312	1.249	1466.24	10.7222	294.935	4.43876	122.097	3.17072	87.2167	1.26804	34.8799	0.0335134	42.7562	0.127854	40.6564
AD dementia	53	Female	OS	14	20	20	17	6	NA	1008.75	69.92	7.22	0.501	25.2	1.747	1442.72	9.94963	273.684	4.2618	117.229	3.01196	82.8498	1.24984	34.3794	0.0318465	40.6296	0.116692	37.107
AD dementia	76	Female	OD	18	15	12	43	11	NA	902.772	66.6238	5.721	0.423	53.24	3.929	1355.03	9.99763	275.004	4.39964	121.021	3.06293	84.2518	1.33671	36.7689	0.0322532	41.1484	0.120485	38.3134
PD	69	Female	OS	29	25	24	51	26	36	1261.47	74.1008	9.678	0.569	44.937	2.64	1702.37	10.4126	286.419	4.21014	115.808	2.97803	81.9165	1.23211	33.8915	0.0301157	38.4213	0.116592	37.0753
Control	70	Male	OS	22	18	22	24	24	NA	1241.86	72.8009	8.096	0.474	27.049	1.586	1705.83	9.8436	270.767	4.17314	114.79	2.87126	78.9795	1.30188	35.8108	0.0308575	39.3677	0.113157	35.9831
PD	66	Female	OS	22	24	15	23	16	26	1151.56	73.632	8.896	0.569	22.809	1.458	1563.94	9.52446	261.989	3.73758	102.809	2.70351	74.3654	1.03407	28.444	0.0303195	38.6814	0.111103	35.3299
AD dementia	67	Female	OS	14	10	9	25	11	NA	884.38	66.86	5.46	0.412	46.96	3.55	1322.73	10.374	285.358	4.04173	111.176	2.95546	81.2958	1.08626	29.8798	0.0322077	41.0903	0.113848	36.2028
PD	89	Female	OD	22	22	28	30	11	26	1062.42	70.6682	5.362	0.357	53.309	3.546	1503.39	9.4847	260.895	3.62381	99.6799	2.59734	71.4448	1.02647	28.2351	0.0247582	31.5863	0.0937317	29.8059
PD	59	Male	OD	28	28	27	65	29	21	1137.37	72.5099	8.237	0.525	14.742	0.94	1568.57	10.4666	287.905	4.53124	124.64	3.17928	87.4522	1.35196	37.1883	0.0358863	45.7835	0.136844	43.5153
Control	72	Male	OS	27	19	18	40	17	NA	1130.44	72.3234	8.374	0.535	27.29	1.746	1563.03	9.60343	264.161	4.15153	114.196	2.87369	79.0465	1.27784	35.1495	0.0306839	39.1463	0.110539	35.1506
Control	70	Male	OS	27	41	21	31	12	NA	1233.77	70.799	7.42	0.425	51.86	2.976	1742.64	9.97537	274.392	4.34166	119.426	3.06526	84.3159	1.2764	35.1098	0.0301449	38.4587	0.111354	35.4096
AD dementia	72	Female	OS	14	16	16	12	5	NA	1040.62	68.91	6.26	0.415	103.6	6.86	1510.12	10.5229	289.454	4.57459	125.833	3.32888	91.5673	1.24571	34.2657	0.0311926	39.7953	0.112449	35.7579
PD	65	Female	OS	27	27	22	52	18	18	1103.52	70.4932	7.562	0.483	13.423	0.857	1565.43	10.136	278.811	3.90446	107.4	2.87362	79.0444	1.03084	28.3553	0.0262667	33.5109	0.0986825	31.3802
Control	60	Female	OD	26	32	30	61	24	NA	1177.37	71.8489	7.563	0.462	34.861	2.127	1638.67	10.397	285.99	4.33035	119.115	3.07945	84.7064	1.2509	34.4084	0.0317337	40.4857	0.110953	35.282
Control	86	Male	OS	25	24	19	41	3	NA	1152.69	65.4364	7.704	0.438	107.38	6.096	1761.54	9.33698	256.832	3.97696	109.394	2.94809	81.093	1.02887	28.3011	0.0257548	32.8578	0.100307	31.8968
Control	65	Female	OD	29	38	23	57	25	NA	928.574	72.3374	6.593	0.514	17.752	1.383	1283.67	10.6012	291.607	4.55841	125.388	3.28335	90.3149	1.27506	35.073	0.034522	44.0429	0.124089	39.4593
AD dementia	63	Male	OD	20	1	6	27	8	NA	1201.56	68.09	7.38	0.418	33.04	1.872	1764.66	9.72688	267.557	3.75331	103.242	2.65914	73.1448	1.09416	30.0971	0.030941	39.4742	0.106233	33.7811
Control	67	Female	OS	29	35	26	31	19	NA	1054.82	72.5922	7.729	0.532	12.048	0.829	1453.07	9.80311	269.654	3.90713	107.473	2.82188	77.6213	1.08525	29.8519	0.0285854	36.4691	0.104376	33.1908
Control	68	Male	OS	27	32	28	40	24	NA	1247.44	72.5916	8.143	0.474	21.647	1.26	1718.44	9.82265	270.191	3.94406	108.489	2.86615	78.8389	1.07791	29.6501	0.0221825	28.3003	0.0822847	26.1659
Control	57	Female	OD	29	35	28	52	26	NA	1200.69	75.777	9.286	0.586	20.763	1.31	1584.5	10.4551	287.588	4.61554	126.959	3.37917	92.9505	1.23638	34.0089	0.032712	41.7337	0.120757	38.3996
AD dementia	58	Male	OD	15	2	6	35	2	NA	982.963	66.8355	6.239	0.424	71.355	4.852	1470.72	9.66586	265.878	4.09413	112.617	3.04689	83.8107	1.04723	28.8062	0.0272591	34.7769	0.0982107	31.2302
Control	71	Female	OD	26	NA	NA	57	13	NA	943.101	73.0384	7.368	0.571	17.669	1.368	1291.24	9.53818	262.366	3.89041	107.013	2.71175	74.5921	1.17865	32.4211	0.0346912	44.2588	0.12442	39.5645
Control	72	Male	OS	22	26	13	29	21	NA	1297.72	71.3706	7.813	0.43	71.691	3.943	1818.29	9.53627	262.314	4.03454	110.978	2.9859	82.1331	1.04863	28.8447	0.0248493	31.7025	0.0930235	29.5807
AD dementia	55	Female	OS	26	14	22	25	20	NA	1016.03	67.71	6.84	0.456	36.71	2.446	1500.56	10.2594	282.205	4.28716	117.927	3.06716	84.3682	1.22	33.5584	0.0261626	33.3781	0.0999871	31.7951
Control	59	Female	OD	25	12	20	52	21	NA	1159.49	73.5364	6.986	0.443	25.165	1.596	1576.76	9.95533	273.841	4.42408	121.693	3.1881	87.695	1.23597	33.9978	0.0324137	41.3532	0.118699	37.7454
PD	52	Male	OD	28	19	26	40	19	20	1434.42	76.027	9.498	0.503	28.727	1.523	1886.72	9.89622	272.215	4.63002	127.358	3.24202	89.1781	1.388	38.1795	0.031031	39.5891	0.119036	37.8526
Control	69	Female	OD	29	29	23	49	15	NA	1010.38	72.8682	9.022	0.65	25.551	1.843	1386.58	9.57599	263.406	3.78344	104.071	2.73719	75.2918	1.04625	28.7792	0.0261258	33.331	0.0950374	30.2211
Control	59	Female	OD	22	27	20	38	19	NA	1077.13	66.64	8.96	0.554	25.9	1.602	1616.34	8.62925	237.364	3.62171	99.6222	2.65592	73.0562	0.965795	26.5661	0.0223191	28.4746	0.0838974	26.6787
Control	61	Male	OD	28	31	31	54	25	NA	1219.85	74.94	8.61	0.529	39.69	2.438	1627.77	9.6821	266.325	4.31148	118.596	3.16369	87.0234	1.14779	31.5722	0.0283165	36.1259	0.0969906	30.8422
AD dementia	54	Male	OS	19	22	19	30	20	NA	1234.04	71.51	7.77	0.45	37.25	2.159	1725.69	10.0657	276.876	4.433	121.938	3.25795	89.6163	1.17504	32.3218	0.0273491	34.8918	0.0995729	31.6633
Control	56	Female	OD	25	31	22	36	22	NA	1082.81	74.59	7.6	0.523	36.11	2.487	1451.68	10.4037	286.173	4.61579	126.966	3.42456	94.1993	1.19123	32.767	0.0255434	32.5881	0.0957294	30.4411
Control	64	Female	OD	20	26	19	38	22	NA	1159.66	76.24	8.1	0.533	26.82	1.763	1521.07	9.68117	266.299	4.26639	117.355	3.04697	83.8127	1.21942	33.5426	0.0339028	43.2529	0.120561	38.3375
Control	60	Female	OD	28	31	27	44	22	NA	1105.01	71.936	7.946	0.517	25.088	1.633	1536.1	9.90634	272.493	4.1915	115.295	3.1192	85.7995	1.07231	29.4959	0.0237301	30.2747	0.0887028	28.2068
Control	57	Female	OD	28	30	28	34	19	NA	1107.89	73.0425	8.202	0.541	12.645	0.834	1516.77	10.2787	282.737	4.75736	130.86	3.48497	95.861	1.27238	34.9994	0.0331859	42.3383	0.122752	39.0341
Control	64	Female	OD	26	25	27	39	22	NA	978.667	73.8756	6.971	0.527	21.063	1.59	1324.75	8.88964	244.527	4.14921	114.132	2.86535	78.8169	1.28387	35.3152	0.0315645	40.2698	0.114679	36.4669
